# Supplementary material for: Supplemented Low-Protein Diet May Delay the Need for Preemptive Kidney Transplantation: A Nationwide Population-Based Cohort Study
Source: Nutrients. 2021 Aug 28;13(9):3002. doi: 10.3390/nu13093002 (PMC8467708; doi:10.3390/nu13093002)
Supplement: Supplementary file 1 [file nutrients-13-03002-s001.zip]

Archive with 1 entries (1 files):
- nutrients-1340668-supplementary.pdf
